# Supplementary material for: Enhanced Biosynthesis of Fatty Acids Contributes to Ciprofloxacin Resistance in Pseudomonas aeruginosa
Source: Front Microbiol. 2022 Apr 25;13:845173. doi: 10.3389/fmicb.2022.845173 (PMC9083408; doi:10.3389/fmicb.2022.845173)
Supplement: Supplementary Table 1 — Primers for qRT-PCR. [file Table_1.XLSX]

## Sheet: Sheet1
	Gene		Primer (5'-3')		Gene		Primer (5'-3')
	16S rRNA	Forward	CAAAACTACTGAGCTAGAGTACG		fabZ	Forward	CCGCACAGATGATTTCAGCC
		Reverse	TAAGATCTCAAGGATCCCAACGGCT			Reverse	CTGCACGCCAAGTTCATCAG
	accA	Forward	GCTGAACAGGTAGCCGATGT		fabF1	Forward	AACAGGGATCGGCAGTTGTT
		Reverse	GCAAGCCAAGATCGAAGAGC			Reverse	GACCTGTCCGCCTATTCCAC
	accB	Forward	AGCGTGAAGAAAGGCGACAT		fabH2	Forward	CAGGCCTCCAACTACTTCCG
		Reverse	AACTTCGGCTTCGATGTGGT			Reverse	ATGTTGCTCACCACTCGCTC
	accC	Forward	GCCACCAGAAGGTGATCGAA		speA	Forward	CATCGAGACCGAGATGACCG
		Reverse	GTAGCCGATCTCGATGCAGG			Reverse	GGCCGGTGTAGTAGTCGTTC
	accD	Forward	GAACCGCCCATGAAGGAGAA		fadD1	Forward	CTTGTAGCCGGTCAGGTTGT
		Reverse	AAGTACAAGGATCGCCTCGC			Reverse	TCCGAACGAACTGGAAGACG
	fabI	Forward	AGGTAGGAGAGGGTCAGCAG		fadD2	Forward	CCTTCATCACTTGCGGACCT
		Reverse	TCAGCGCCTACAGCTTCATC			Reverse	TATGGCCTCACCGAATGCTC
	fabA	Forward	TGACAGGCGAAGAACCACAG		faoA	Forward	GAAGCCGATGCCGTAGATCA
		Reverse	CCAAACAACACGCCTTCACC			Reverse	GCTTCTACGCCTACGAGACC
	fabB	Forward	GGACGGATTGAAGCGAATGC		atoB	Forward	GCCAGGAGAACATGAGCCTG
		Reverse	CGGCAATGACAAAGACACCG			Reverse	TGGTAGTCGTTGAAGGCGTC
	fabD	Forward	GGGTCTTGTCGGTCTGGTTC		foaB	Forward	CGTCATACCCTTCCATCGGG
		Reverse	ATGTCTGCATCCCTCGCATT			Reverse	CGGAAATGCTCGGCAAGATG
	fabG	Forward	ACCACCTTGGCGATCTCTTC		oprJ	Forward	CTCGATGTACCACCAGGCTC
		Reverse	TCATCGACACCGACATGACC			Reverse	ACGAGATCGCCTTCATCGAC
	mexC	Forward	CTGACCGCCTGGATCTTCAC		mexD	Forward	TATCACGCCGAGGATGAACG
		Reverse	GCGACCTGCTGTTCCAGAT			Reverse	ATCCTCATCGTCGAGTTCGC
